# Supplementary material for: Chimeric Virus-like Particles of Physalis Mottle Virus as Carriers of M2e Peptides of Influenza a Virus
Source: Viruses. 2024 Nov 20;16(11):1802. doi: 10.3390/v16111802 (PMC11598990; doi:10.3390/v16111802)
Supplement: Supplementary file 1 [file viruses-16-01802-s001.zip]

Archive with 3 entries (3 files):
- viruses-3242462-supplementary/File S1.pdf
- viruses-3242462-supplementary/File S2.pdf
- viruses-3242462-supplementary/File S3.pdf
